# Supplementary material for: A step by step guide for conducting a systematic review and meta-analysis with simulation data
Source: Trop Med Health. 2019 Aug 1;47:46. doi: 10.1186/s41182-019-0165-6 (PMC6670166; doi:10.1186/s41182-019-0165-6)
Supplement: Supplementary file 6 — Data S1. Extraction and quality assessment data sheets for EBOLA case example. (XLSX 1368 kb) [file 41182_2019_165_MOESM6_ESM.xlsx]

## Sheet: Baseline and study charact.
Extractor name	ID	Title	Basic information about the reference											Study Design											Population of study & sample size				Baseline characteristics of patients in each arm
			Reference ID		Number of Data Set	Describe Data Set	Authors	Publication Year	Journal	Country of recruited Patient	Year of Recruitment	Year of Research		Subject of study	Losses to follow up	Enrollment condition of study	Study Design	Assessment of outcome	distribution of patients	Inclusion criteria		Exclusion criteria			subgroups (Population of the study)	Sample size	follow up duration		Age (Year)								Gender								Comorbidities
			Author/Year Published/Country of Patient		1, 2, 3, or so on.	(ie: female group; developing countries vs developed countries, ethnic races)	.	YYYY			YYYY	YYYY		Infant < 1 yr, Children , Adult	2=losses to follow up were less than 15% of total cases-----1=losses were greater than 15% ---- 0= not reported you can calculate % if not found from event(n) and total ==> %= even/total*100	2 = all cases were recruited 1 = just pick up convenient cases 0 = not reported	2= clinical trial 1= observational/not interventional 0= not reported	2 = blinding of observers 1 = nonblinding of observers 0= no report of blinding.	2= patients are randomized on both methods 1=each patient underwent both methods 0= two non randomized groups of patiens	1=Full description 0=No description	What is it?	1=Full description 0=No description	What is it?						moderator	variable	mean	SD	median	range	event	total	moderator	variable	mean	SD	median	range	event	total	moderator	variable	mean	SD	median
			last name of the first author/for year: check the header or footer of the paper. If the paper was published online in 2005 and was published on a printed journal in 2006, then choose 2006./for country: read the method section of the paper.		If authors separate data by gender, countries groups. You need to read through the paper, and check all the tables. If the paper provides separate data for male group and female group, or for country A patients and country B patients, or so on, then it means there are more than 1 data set in this paper. keep in mind that other data including outcomes and other important data should be available w…	.	List all authors of the paper	Same as Year Published in 1.	Name of the journal. You can write the full name or the short name of it.	Look at the method section of the paper: where participants were recruited.	In the method section.	Sometime it is different from year of recruitment. Check the method section carefully			This happens in longitudinal studies (retrospective, prospective). You can search the pdf file to make sure you won’t miss this info: Ctrl + F,,,, type: follow up	Look at the method section. Identify the study design.	After reading the full text, you can determine the study type of the reference. Sometimes the authors clearly state in the paper. Your answer should be 1 or 2.	This means whether the investigators/observers have information to identify the patients or not. You should read the method section carefully to extract this column.							Experiment and control groups	look at the method section	look at the method section
														.		.	.			Look at the method section. Sometimes some papers have a separate section for Inclusion and Exclusion Criteria.	.	Look at the method section. Sometimes some papers have a separate section for Inclusion and Exclusion Criteria.	.
[truncated: 49 more columns]

## Sheet: Outcomes
Extractor name	ID	Title
			Efficacy of vaccine									Safety of vaccine									Advserse effects (Arthralgia)									Advserse effects (Diarrhea)									Advserse effects (Fever)									Advserse effects (Headache)
			moderator	variable	mean	SD	median	IQR	range	event	total	moderator	variable	mean	SD	median	IQR	range	event	total	moderator	variable	mean	SD	median	IQR	range	event	total	moderator	variable	mean	SD	median	IQR	range	event	total	moderator	variable	mean	SD	median	IQR	range	event	total	moderator	variable
[truncated: 52 more columns]

## Sheet: QA (NIH for Cohort&Cross-sect.)
NIH Quality Assessment Tool for Observational Cohort and Cross-Sectional Studies
Extractor name	ID	author/year/country	1. Was the research question or objective in this paper clearly stated?	2. Was the study population clearly specified and defined?	3. Was the participation rate of eligible persons at least 50%?	4. Were all the subjects selected or recruited from the same or similar populations (including the same time period)? Were inclusion and exclusion criteria for being in the study prespecified and applied uniformly to all participants?	5. Was a sample size justification, power description, or variance and effect estimates provided?	6. For the analyses in this paper, were the exposure(s) of interest measured prior to the outcome(s) being measured?	7. Was the timeframe sufficient so that one could reasonably expect to see an association between exposure and outcome if it existed?	8. For exposures that can vary in amount or level, did the study examine different levels of the exposure as related to the outcome (e.g., categories of exposure, or exposure measured as continuous variable)?	9. Were the exposure measures (independent variables) clearly defined, valid, reliable, and implemented consistently across all study participants?	10. Was the exposure(s) assessed more than once over time?	11. Were the outcome measures (dependent variables) clearly defined, valid, reliable, and implemented consistently across all study participants?	12. Were the outcome assessors blinded to the exposure status of participants?	13. Was loss to follow-up after baseline 20% or less?	14. Were key potential confounding variables measured and adjusted statistically for their impact on the relationship between exposure(s) and outcome(s)?	Total score (from 14)	Quaity rating (Good, Fair, or Poor)
			Yes (1), No(0), Other (CD, NR, NA)* "*CD, cannot determine; NA, not applicable; NR, not reported"

## Sheet: QA (Cochrane tool for RCTs)
Yoour Name	Study ID	first Author name /year	Title	The Cochrane Collaboration’s tool for assessing risk of bias
				Random sequence generation (selection bias)		Allocation concealment (selection bias)		Blinding of participants and personnel (performance bias)		Blinding of outcome assessment (Detection bias)		Incomplete outcome data (attrition bias)		Selective reporting (reporting bias)		Other Bias
				Low \ High \ Unclear risk of bias	Reason	Low \ High \ Unclear risk of bias	Reason	Low \ High \ Unclear risk of bias	Reason	Low \ High \ Unclear risk of bias	Reason	Low \ High \ Unclear risk of bias	Reason	Low \ High \ Unclear risk of bias	Reason	Low \ High \ Unclear risk of bias	Reason
Support for judgement				Describe the method used to generate the allocation sequence in sufficient detail to allow an assessment of whether it should produce comparable groups.		Describe the method used to conceal the allocation sequence in sufficient detail to determine whether intervention allocations could have been foreseen in advance of, or during, enrolment.		Describe all measures used, if any, to blind study participants and personnel from knowledge of which intervention a participant received. Provide any information relating to whether the intended blinding was effective.		Describe all measures used, if any, to blind outcome assessors from knowledge of which intervention a participant received. Provide any information relating to whether the intended blinding was effective.		Describe the completeness of outcome data for each main outcome, including attrition and exclusions from the analysis. State whether attrition and exclusions were reported, the numbers in each intervention group (compared with total randomized participants), reasons for attrition/exclusions where reported, and any re-inclusions in analyses performed by the review authors.		State how the possibility of selective outcome reporting was examined by the review authors, and what was found.		State any important concerns about bias not addressed in the other domains in the tool. If particular questions/entries were pre-specified in the review’s protocol, responses should be provided for each question/entry.
Review authors’ judgement				Selection bias (biased allocation to interventions) due to inadequate generation of a randomised sequence.		Selection bias (biased allocation to interventions) due to inadequate concealment of allocations prior to assignment.		Performance bias due to knowledge of the allocated interventions by participants and personnel during the study.		Detection bias due to knowledge of the allocated interventions by outcome assessors.		Attrition bias due to amount, nature or handling of incomplete outcome data.		Reporting bias due to selective outcome reporting.		Bias due to problems not covered elsewhere in the table.
