# Supplementary material for: A step by step guide for conducting a systematic review and meta-analysis with simulation data
Source: Trop Med Health. 2019 Aug 1;47:46. doi: 10.1186/s41182-019-0165-6 (PMC6670166; doi:10.1186/s41182-019-0165-6)
Supplement: Supplementary file 7 — Data S2. Imaginary data for EBOLA case example. (XLSX 10 kb) [file 41182_2019_165_MOESM7_ESM.xlsx]

## Sheet: Safety
Adverse events	Study	et	nt	ec	nc
Arthralgia	A	30	120	20	100
Arthralgia	B	15	90	12	70
Arthralgia	C	25	110	24	90
Arthralgia	D	17	85	14	80
Arthralgia	E	14	72	12	60
Arthralgia	F	23	115	18	100
Diarrhea	A	15	120	10	100
Diarrhea	B	11	90	9	70
Diarrhea	C	13	110	15	90
Diarrhea	D	9	85	9	80
Diarrhea	E	6	72	6	60
Diarrhea	F	16	115	13	100
Fever	A	22	120	18	100
Fever	B	19	90	11	70
Fever	C	17	110	12	90
Fever	D	12	85	11	80
Fever	E	13	72	4	60
Fever	F	18	115	12	100
Headache	A	12	120	9	100
Headache	B	9	90	4	70
Headache	C	10	110	5	90
Headache	D	9	85	8	80
Headache	E	10	72	12	60
Headache	F	19	115	14	100
Induration	A	5	120	7	100
Induration	B	6	90	5	70
Induration	C	7	110	7	90
Induration	D	10	85	7	80
Induration	E	7	72	4	60
Induration	F	4	115	5	100
Injection pain	A	8	120	8	100
Injection pain	B	6	90	4	70
Injection pain	C	9	110	5	90
Injection pain	D	5	85	8	80
Injection pain	E	2	72	3	60
Injection pain	F	8	115	9	100
Myalgia	A	2	120	2	100
Myalgia	B	1	90	1	70
Myalgia	C	1	110	2	90
Myalgia	D	1	85	1	80
Myalgia	E	5	72	5	60
Myalgia	F	1	115	2	100
Vomitting	A	1	120	2	100
Vomitting	B	2	90	1	70
Vomitting	C	1	110	1	90
Vomitting	D	1	85	1	80
Vomitting	E	3	72	1	60
Vomitting	F	2	115	1	100
